# Supplementary material for: High-Level Teleoperation System for Aerial Exploration of Indoor Environments
Source: Front Robot AI. 2019 Oct 23;6:95. doi: 10.3389/frobt.2019.00095 (PMC7805862; doi:10.3389/frobt.2019.00095)
Supplement: Supplementary Table 2 — User study raw data. [file Table_2.XLSX]

## Sheet: study_data
Timestamp	COND.	NAME	NASA-TLX	TIME	CONFIDENCE	LEVEL OF CONTROL	COMFORTABLE WITH CONTROL	COMFORTABLE IN GENERAL	ACCURACY OF CONTROL	SMOOTHNESS OF CONTROL	MENTALLY DEMANDING	RPG HELPFUL FOR TASK?	CONTENTMENT		AGE
2018-09-14 14:50:05	1	ID1	30	123	7	7	5	6	5	6	5	No	6		28
2018-09-14 15:12:32	2	ID1	5.8333	105	8	3	6	7	7	7	1	Yes	7
2018-09-14 16:39:05	1	ID2	25.8333	206	7	7	7	6	6	7	2	No	6.66667		25
2018-09-14 18:16:33	2	ID2	6.66667	103	8	3	7	7	8	8	1	Yes	7.33333
2018-09-17 13:48:51	1	ID3	53.3333	222	8	6	5	5	5	5	6	No	6		26
2018-09-17 14:07:00	2	ID3	6.66667	108	8	6	8	8	8	8	2	Yes	8
2018-09-17 14:26:05	2	ID4	10.8333	110	8	3	8	8	8	8	1	Yes	8		24
2018-09-17 14:46:28	1	ID4	43.3333	168	8	8	7	7	6	6	7	No	7.33333
2018-09-17 15:20:05	2	ID5	21.6667	133	8	5	8	8	8	7	1	Yes	8		29
2018-09-17 15:37:06	1	ID5	52.5	155	8	7	5	5	3	3	5	No	6
2018-09-18 11:26:00	1	ID6	62.5	180	5	5	3	3	3	3	6	No	3.66667		27
2018-09-18 11:39:08	2	ID6	14.1667	93	7	5	5	7	7	7	2	Yes	6.33333
2018-09-18 14:33:12	2	ID7	29.1667	111	8	5	5	7	7	7	3	Yes	6.66667		27
2018-09-18 14:59:14	1	ID7	54.1667	201	7	8	6	7	6	6	5	No	6.66667
2018-09-18 18:41:11	2	ID8	18.3333	103	8	3	7	8	6	8	1	Yes	7.66667		29
2018-09-18 19:10:12	1	ID8	78.3333	200	8	7	2	2	2	2	7	No	4
2018-09-19 13:10:19	2	ID9	14.1667	93	8	3	4	7	7	7	2	Yes	6.33333		28
2018-09-19 13:10:29	1	ID9	51.6667	216	8	7	7	5	5	5	6	No	6.66667
2019-09-20 09:07:04	1	ID10	52.5	201	6	6	6	6	6	6	6	No	6		26
2019-09-20 09:21:29	2	ID10	5	93	8	3	8	8	8	8	1	Yes	8
2018-09-20 09:53:26	1	ID11	61.6666	226	8	7	3	5	2	3	5	No	5.33333		27
2018-09-20 10:08:33	2	ID11	5	96	8	3	8	8	8	8	1	Yes	8
2018-09-25 08:25:19	2	ID12	15	96	7	3	7	7	8	7	2	Yes	7		26
2018-09-25 08:44:29	1	ID12	51.6667	156	5	6	3	3	3	2	6	No	3.66667
2018-09-25 12:05:59	2	ID13	10.8333	93	8	2	6	8	8	7	1	Yes	7.33333		22
2018-09-25 12:23:54	1	ID13	39.1667	213	6	7	5	7	7	5	4	No	6
2018-09-25 13:16:13	2	ID14	7.5	96	7	8	8	8	8	7	1	Yes	7.66667		28
2018-09-25 13:36:10	1	ID14	46.6667	219	6	7	5	5	6	5	4	No	5.33333
2018-09-28 08:48:11	2	ID15	10	95	8	4	7	7	8	8	1	Yes	7.33333		27
2018-09-28 09:03:26	1	ID15	73.3333	197	6	5	3	2	2	3	7	No	3.66667
2018-09-28 10:53:26	2	ID16	18.3333	98	8	4	6	7	8	8	2	Yes	7		32
2018-09-28 11:17:56	1	ID16	55	228	7	8	6	6	6	6	6	No	6.33333
2018-09-28 14:46:43	1	ID17	29.1667	244	7	7	5	5	5	5	6	No	5.66667		28
2018-09-28 15:15:35	2	ID17	13.3333	106	8	1	7	7	8	7	2	Yes	7.33333
2018-09-28 15:54:55	1	ID18	17.5	191	7	7	7	7	7	7	1	No	7		26
2018-09-28 16:12:23	2	ID18	5	111	8	2	7	7	8	8	1	Yes	7.33333
2018-09-28 16:47:15	1	ID19	60	236	5	6	6	6	6	5	6	No	5.66667		42
2018-09-28 17:04:59	2	ID19	10.8333	88	8	2	7	7	8	7	1	Yes	7.33333
2018-09-28 17:37:32	1	ID20	75.8333	219	7	6	7	7	5	5	7	No	7		25
2018-09-28 17:58:48	2	ID20	6.66667	143	7	5	8	8	8	8	1	Yes	7.66667
															27.6	Age-MN
															3.97889	Age-DEV
SEPARATED DATA INTO CONDITION 1 and CONDITION 2:
CONDITION 1
2018-09-14 14:50:05	1	ID1	30	123	7	7	5	6	5	6	5	No	6
2018-09-14 16:39:05	1	ID2	25.8333	206	7	7	7	6	6	7	2	No	6.66667
2018-09-17 13:48:51	1	ID3	53.3333	222	8	6	5	5	5	5	6	No	6
2018-09-17 14:46:28	1	ID4	43.3333	168	8	8	7	7	6	6	7	No	7.33333
2018-09-17 15:37:06	1	ID5	52.5	155	8	7	5	5	3	3	5	No	6
2018-09-18 11:26:00	1	ID6	62.5	180	5	5	3	3	3	3	6	No	3.66667
2018-09-18 14:59:14	1	ID7	54.1667	201	7	8	6	7	6	6	5	No	6.66667
2018-09-18 19:10:12	1	ID8	78.3333	200	8	7	2	2	2	2	7	No	4
2018-09-19 13:10:29	1	ID9	51.6667	216	8	7	7	5	5	5	6	No	6.66667
2019-09-20 09:07:04	1	ID10	52.5	201	6	6	6	6	6	6	6	No	6
2018-09-20 09:53:26	1	ID11	61.6666	226	8	7	3	5	2	3	5	No	5.33333
2018-09-25 08:44:28	1	ID12	51.6667	156	5	6	3	3	3	2	6	No	3.66667
2018-09-25 12:23:54	1	ID13	39.1667	213	6	7	5	7	7	5	4	No	6
2018-09-25 13:36:10	1	ID14	46.6667	219	6	7	5	5	6	5	4	No	5.33333
2018-09-28 09:03:26	1	ID15	73.3333	197	6	5	3	2	2	3	7	No	3.66667
2018-09-28 11:17:56	1	ID16	55	228	7	8	6	6	6	6	6	No	6.33333
2018-09-28 14:46:43	1	ID17	29.1667	244	7	7	5	5	5	5	6	No	5.66667
2018-09-28 15:54:55	1	ID18	17.5	191	7	7	7	7	7	7	1	No	7
2018-09-28 16:47:15	1	ID19	60	236	5	6	6	6	6	5	6	No	5.66667
2018-09-28 17:37:32	1	ID20	75.8333	219	7	6	7	7	5	5	7	No	7
AVERAGE			50.7083	200.05	6.8	6.7	5.15	5.25	4.8	4.75	5.35		5.84848
STDDEV			16.4087	30.5777	1.05631	0.864505	1.59852	1.61815	1.67332	1.55174	1.59852		1.12905
CI			7.01811	13.0783	0.451791	0.369755		0.692096	0.715691	0.66369			0.482901
CONDITION 2
2018-09-14 15:12:32	2	ID1	5.8333	105	8	3	6	7	7	7	1	Yes	7
2018-09-14 18:16:33	2	ID2	6.66667	103	8	3	7	7	8	8	1	Yes	7.33333
2018-09-17 14:07:00	2	ID3	6.66667	108	8	6	8	8	8	8	2	Yes	8
2018-09-17 14:26:05	2	ID4	10.8333	110	8	3	8	8	8	8	1	Yes	8
2018-09-17 15:20:05	2	ID5	21.6667	133	8	5	8	8	8	7	1	Yes	8
2018-09-18 11:39:08	2	ID6	14.1667	93	7	5	5	7	7	7	2	Yes	6.33333
2018-09-18 14:33:12	2	ID7	29.1667	111	8	5	5	7	7	7	3	Yes	6.66667
2018-09-18 18:41:11	2	ID8	18.3333	103	8	3	7	8	6	8	1	Yes	7.66667
2018-09-19 13:10:19	2	ID9	14.1667	93	8	3	4	7	7	7	2	Yes	6.33333
2019-09-20 09:21:29	2	ID10	5	93	8	3	8	8	8	8	1	Yes	8
2018-09-20 10:08:33	2	ID11	5	96	8	3	8	8	8	8	1	Yes	8
2018-09-25 08:25:19	2	ID12	15	96	7	3	7	7	8	7	2	Yes	7
2018-09-25 12:05:59	2	ID13	10.8333	93	8	2	6	8	8	7	1	Yes	7.33333
2018-09-25 13:16:14	2	ID14	7.5	96	7	8	8	8	8	7	1	Yes	7.66667
2018-09-28 08:48:11	2	ID15	10	95	8	4	7	7	8	8	1	Yes	7.33333
2018-09-28 10:53:26	2	ID16	18.3333	98	8	4	6	7	8	8	2	Yes	7
2018-09-28 15:15:35	2	ID17	13.3333	106	8	1	7	7	8	7	2	Yes	7.33333
2018-09-28 16:12:23	2	ID18	5	111	8	2	7	7	8	8	1	Yes	7.33333
2018-09-28 17:04:59	2	ID19	10.8333	88	8	2	7	7	8	7	1	Yes	7.33333
2018-09-28 17:58:48	2	ID20	6.66667	143	7	5	8	8	8	8	1	Yes	7.66667
AVERAGE			11.75	103.7	7.8	3.65	6.85	7.45	7.7	7.5	1.4		7.36667
STDDEV			6.43172	13.7002	0.410391	1.63111	1.1821	0.510418	0.571241	0.512989	0.598243		0.528708
CI			2.75089	5.85966	0.175527	0.697638		0.218309	0.244324	0.219409			0.226132
